# Supplementary material for: Developmental Link between Sex and Nutrition; doublesex Regulates Sex-Specific Mandible Growth via Juvenile Hormone Signaling in Stag Beetles
Source: PLoS Genet. 2014 Jan 16;10(1):e1004098. doi: 10.1371/journal.pgen.1004098 (PMC3894178; doi:10.1371/journal.pgen.1004098)
Supplement: Table S1 — List of degenerate primer sequences for gene cloning. (XLS) [file pgen.1004098.s006.xls]

## Sheet: Sheet1
Table S1: List of degenerate primer sequences for gene cloning
Gene	Forward primer 5' - 3'	Reverse primer 5' - 3'
doublesex (dsx)	CTCAARGGCCACAAGCGSTACTGC	ATGRCGTACATCARCGGCATCATYTCCCAC
GAPDH	AAWATGKCWAAAATTGGTATCAA	GGGATAACYTTGCTAACRGCCTTGGC
Elongation factor (EF-1a)	CGARAAGGARGCCCARGARAT	ACAGCAACGGTTTGCCTCATGTCACG
Ribosomal protein L32 (RPL32)	TGRCAAACTCAARCSCAACTGGCG	CKSCRCARTATTTSCKGTTYTGCATCA
