# Supplementary material for: Developmental Link between Sex and Nutrition; doublesex Regulates Sex-Specific Mandible Growth via Juvenile Hormone Signaling in Stag Beetles
Source: PLoS Genet. 2014 Jan 16;10(1):e1004098. doi: 10.1371/journal.pgen.1004098 (PMC3894178; doi:10.1371/journal.pgen.1004098)
Supplement: Table S2 — List of primer sequences for real-time qPCR. (XLS) [file pgen.1004098.s007.xls]

## Sheet: Sheet1
Table S2: List of primer sequences for real-time qPCR
Gene		Forward primer 5' - 3'	Reverse primer 5' - 3'
doublesex (dsx)	Exon 1	TTCGTCGACGCCGTCTTT	CACCGGCTCGATGACATTCT
	Exon 4	AGGCAGTGTTGTTCGATGAAAA	TCGGTGAAACCTTCAATTCCA
	Exon 6	CGCCACCCAAAATTTTCATTAA	GGCTAGAACGCAAAGAAACTAAAATTA
	Exon 8	TGTCTTTGTACGTGTGTCAAATTGTT	GTACTTGCGCAAAATGATTGTATTG
	Exon 9	ATGTACTTGCCCCCCGTATG	GCGGGCTTGGTGGTATGTT
GAPDH		GGGCGCCAAAAGGGTTATT	AACAAACATTGGCGCATCAG
Elongation factor (EF-1a)		GGATGGGTCGTCGAAAGGA	CATCAAGTGCTTCAATAAGGCATT
Ribosomal protein L32 (RPL32)		AAGCCCAAGGGTATCGACAA	CATGAGGTATTGCCCCTTGAA
