# Supplementary material for: Developmental Link between Sex and Nutrition; doublesex Regulates Sex-Specific Mandible Growth via Juvenile Hormone Signaling in Stag Beetles
Source: PLoS Genet. 2014 Jan 16;10(1):e1004098. doi: 10.1371/journal.pgen.1004098 (PMC3894178; doi:10.1371/journal.pgen.1004098)
Supplement: Table S3 — Sample sizes of surviving animals in combination experiment of dsx RNAi and JHA treatment. (XLS) [file pgen.1004098.s008.xls]

## Sheet: Sheet1
Table S3: Sample sizes of surviving animals in combination experiment of dsx RNAi and JHA treatment
Sex	Treatment	Treated number	Successfully pupated	Eclosed adults with measurable traits
Female	GFPRNAi + Acetone	6	6	6
Female	GFPRNAi + JHA	10	8	7
Female	dsxRNAi + Acetone	12	11	11
Female	dsxRNAi + JHA	31	26	20
Male	GFPRNAi + Acetone	8	8	8
Male	GFPRNAi + JHA	9	5	1
Male	dsxRNAi + Acetone	14	12	12
Male	dsxRNAi + JHA	12	11	8
